# Supplementary material for: The Recombinant Lactobacillus Strains with the Surface-Displayed Expression of Amuc_1100 Ameliorate Obesity in High-Fat Diet-Fed Adult Mice
Source: Bioengineering (Basel). 2024 Jun 6;11(6):574. doi: 10.3390/bioengineering11060574 (PMC11200897; doi:10.3390/bioengineering11060574)
Supplement: Supplementary file 1 [file bioengineering-11-00574-s001.zip]

Archive with 1 entries (1 files):
- bioengineering-2981263-supplementary.pdf
